# Supplementary material for: Screening of Antibiotic and Virulence Genes from Whole Genome Sequenced Cronobacter sakazakii Isolated from Food and Milk-Producing Environments
Source: Antibiotics (Basel). 2023 May 5;12(5):851. doi: 10.3390/antibiotics12050851 (PMC10215236; doi:10.3390/antibiotics12050851)
Supplement: Supplementary file 1 [file antibiotics-12-00851-s001.zip]

Archive with 1 entries (1 files):
- antibiotics-2319926-supplementary.xlsx
