# Supplementary material for: Screening of Antibiotic and Virulence Genes from Whole Genome Sequenced Cronobacter sakazakii Isolated from Food and Milk-Producing Environments
Source: Antibiotics (Basel). 2023 May 5;12(5):851. doi: 10.3390/antibiotics12050851 (PMC10215236; doi:10.3390/antibiotics12050851)
Supplement: Supplementary file 1 [file antibiotics-12-00851-s001.zip › antibiotics-2319926-supplementary.xlsx]

## Sheet: Supplementary_table_S1
Filename	Date (UTC)	RGI Criteria	# Perfect Hits	# Strict Hits	# Loose Hits
967766	December 21, 2022 02:26:55	Perfect, Strict, complete genes only	0	18	0
RGI Criteria	ARO Term	SNP	Detection Criteria	AMR Gene Family	Drug Class	Resistance Mechanism	% Identity of Matching Region	% Length of Reference Sequence
Strict	adeF		protein homolog model	resistance-nodulation-cell division (RND) antibiotic efflux pump	fluoroquinolone antibiotic, tetracycline antibiotic	antibiotic efflux	63.08	100.38
Strict	H-NS		protein homolog model	major facilitator superfamily (MFS) antibiotic efflux pump, resistance-nodulation-cell division (RND) antibiotic efflux pump	macrolide antibiotic, fluoroquinolone antibiotic, cephalosporin, cephamycin, penam, tetracycline antibiotic	antibiotic efflux	91.91	100
Strict	Klebsiella pneumoniae KpnE		protein homolog model	major facilitator superfamily (MFS) antibiotic efflux pump	macrolide antibiotic, aminoglycoside antibiotic, cephalosporin, tetracycline antibiotic, peptide antibiotic, rifamycin antibiotic, disinfecting agents and antiseptics	antibiotic efflux	68.91	99.17
Strict	Klebsiella pneumoniae KpnF		protein homolog model	major facilitator superfamily (MFS) antibiotic efflux pump	macrolide antibiotic, aminoglycoside antibiotic, cephalosporin, tetracycline antibiotic, peptide antibiotic, rifamycin antibiotic, disinfecting agents and antiseptics	antibiotic efflux	74.31	100
Strict	marA		protein homolog model	resistance-nodulation-cell division (RND) antibiotic efflux pump, General Bacterial Porin with reduced permeability to beta-lactams	fluoroquinolone antibiotic, monobactam, carbapenem, cephalosporin, glycylcycline, cephamycin, penam, tetracycline antibiotic, rifamycin antibiotic, phenicol antibiotic, penem, disinfecting agents and antiseptics	antibiotic efflux, reduced permeability to antibiotic	89.52	97.64
Strict	CSA-2		protein homolog model	CSA beta-lactamase	cephalosporin	antibiotic inactivation	97.87	100
Strict	qacG		protein homolog model	small multidrug resistance (SMR) antibiotic efflux pump	disinfecting agents and antiseptics	antibiotic efflux	42.45	101.87
Strict	CRP		protein homolog model	resistance-nodulation-cell division (RND) antibiotic efflux pump	macrolide antibiotic, fluoroquinolone antibiotic, penam	antibiotic efflux	99.05	100
Strict	rsmA		protein homolog model	resistance-nodulation-cell division (RND) antibiotic efflux pump	fluoroquinolone antibiotic, diaminopyrimidine antibiotic, phenicol antibiotic	antibiotic efflux	85.25	100
Strict	emrB		protein homolog model	major facilitator superfamily (MFS) antibiotic efflux pump	fluoroquinolone antibiotic	antibiotic efflux	92.58	100
Strict	emrR		protein homolog model	major facilitator superfamily (MFS) antibiotic efflux pump	fluoroquinolone antibiotic	antibiotic efflux	89.71	100
Strict	msbA		protein homolog model	ATP-binding cassette (ABC) antibiotic efflux pump	nitroimidazole antibiotic	antibiotic efflux	92.78	100
Strict	adeF		protein homolog model	resistance-nodulation-cell division (RND) antibiotic efflux pump	fluoroquinolone antibiotic, tetracycline antibiotic	antibiotic efflux	42.2	98.11
Strict	vanG		protein homolog model	glycopeptide resistance gene cluster, Van ligase	glycopeptide antibiotic	antibiotic target alteration	37.4	104.87
Strict	Escherichia coli GlpT with mutation conferring resistance to fosfomycin	E448K	protein variant model	antibiotic-resistant GlpT	phosphonic acid antibiotic	antibiotic target alteration	93.1	99.56
Strict	Haemophilus influenzae PBP3 conferring resistance to beta-lactam antibiotics	D350N, S357N	protein variant model	Penicillin-binding protein mutations conferring resistance to beta-lactam antibiotics	cephalosporin, cephamycin, penam	antibiotic target alteration	52.22	96.39
Strict	Escherichia coli AcrAB-TolC with MarR mutations conferring resistance to ciprofloxacin and tetracycline	S3N	protein overexpression model	resistance-nodulation-cell division (RND) antibiotic efflux pump	fluoroquinolone antibiotic, cephalosporin, glycylcycline, penam, tetracycline antibiotic, rifamycin antibiotic, phenicol antibiotic, disinfecting agents and antiseptics	antibiotic target alteration, antibiotic efflux	86.81	100.69
Filename	Date (UTC)	RGI Criteria	# Perfect Hits	# Strict Hits	# Loose Hits	Download
967767	December 21, 2022 02:32:06	Perfect, Strict, complete genes only	1	15	0
RGI Criteria	ARO Term	SNP	Detection Criteria	AMR Gene Family	Drug Class	Resistance Mechanism	% Identity of Matching Region	% Length of Reference Sequence
Perfect	CSA-2		protein homolog model	CSA beta-lactamase	cephalosporin	antibiotic inactivation	100	100
Strict	H-NS		protein homolog model	major facilitator superfamily (MFS) antibiotic efflux pump, resistance-nodulation-cell division (RND) antibiotic efflux pump	macrolide antibiotic, fluoroquinolone antibiotic, cephalosporin, cephamycin, penam, tetracycline antibiotic	antibiotic efflux	91.91	100
Strict	Klebsiella pneumoniae KpnE		protein homolog model	major facilitator superfamily (MFS) antibiotic efflux pump	macrolide antibiotic, aminoglycoside antibiotic, cephalosporin, tetracycline antibiotic, peptide antibiotic, rifamycin antibiotic, disinfecting agents and antiseptics	antibiotic efflux	68.91	99.17
Strict	marA		protein homolog model	resistance-nodulation-cell division (RND) antibiotic efflux pump, General Bacterial Porin with reduced permeability to beta-lactams	fluoroquinolone antibiotic, monobactam, carbapenem, cephalosporin, glycylcycline, cephamycin, penam, tetracycline antibiotic, rifamycin antibiotic, phenicol antibiotic, penem, disinfecting agents and antiseptics	antibiotic efflux, reduced permeability to antibiotic	89.52	97.64
Strict	qacG		protein homolog model	small multidrug resistance (SMR) antibiotic efflux pump	disinfecting agents and antiseptics	antibiotic efflux	43.4	101.87
Strict	adeF		protein homolog model	resistance-nodulation-cell division (RND) antibiotic efflux pump	fluoroquinolone antibiotic, tetracycline antibiotic	antibiotic efflux	41.7	98.02
Strict	msbA		protein homolog model	ATP-binding cassette (ABC) antibiotic efflux pump	nitroimidazole antibiotic	antibiotic efflux	92.78	100
Strict	emrR		protein homolog model	major facilitator superfamily (MFS) antibiotic efflux pump	fluoroquinolone antibiotic	antibiotic efflux	89.71	100
Strict	emrB		protein homolog model	major facilitator superfamily (MFS) antibiotic efflux pump	fluoroquinolone antibiotic	antibiotic efflux	92.58	100
Strict	rsmA		protein homolog model	resistance-nodulation-cell division (RND) antibiotic efflux pump	fluoroquinolone antibiotic, diaminopyrimidine antibiotic, phenicol antibiotic	antibiotic efflux	85.25	100
Strict	CRP		protein homolog model	resistance-nodulation-cell division (RND) antibiotic efflux pump	macrolide antibiotic, fluoroquinolone antibiotic, penam	antibiotic efflux	99.05	100
Strict	vanG		protein homolog model	glycopeptide resistance gene cluster, Van ligase	glycopeptide antibiotic	antibiotic target alteration	37.4	104.87
Strict	Escherichia coli GlpT with mutation conferring resistance to fosfomycin	E448K	protein variant model	antibiotic-resistant GlpT	phosphonic acid antibiotic	antibiotic target alteration	92.87	99.56
Strict	Haemophilus influenzae PBP3 conferring resistance to beta-lactam antibiotics	D350N, S357N	protein variant model	Penicillin-binding protein mutations conferring resistance to beta-lactam antibiotics	cephalosporin, cephamycin, penam	antibiotic target alteration	52.22	96.39
Strict	Escherichia coli AcrAB-TolC with MarR mutations conferring resistance to ciprofloxacin and tetracycline	S3N	protein overexpression model	resistance-nodulation-cell division (RND) antibiotic efflux pump	fluoroquinolone antibiotic, cephalosporin, glycylcycline, penam, tetracycline antibiotic, rifamycin antibiotic, phenicol antibiotic, disinfecting agents and antiseptics	antibiotic target alteration, antibiotic efflux	86.81	100.69
Filename	Date (UTC)	RGI Criteria	# Perfect Hits	# Strict Hits	# Loose Hits	Download
967768	December 21, 2022 02:45:47	Perfect, Strict, complete genes only	1	17	0
RGI Criteria	ARO Term	SNP	Detection Criteria	AMR Gene Family	Drug Class	Resistance Mechanism	% Identity of Matching Region	% Length of Reference Sequence
Perfect	CSA-2		protein homolog model	CSA beta-lactamase	cephalosporin	antibiotic inactivation	100	100
Strict	qacG		protein homolog model	small multidrug resistance (SMR) antibiotic efflux pump	disinfecting agents and antiseptics	antibiotic efflux	43.4	101.87
Strict	marA		protein homolog model	resistance-nodulation-cell division (RND) antibiotic efflux pump, General Bacterial Porin with reduced permeability to beta-lactams	fluoroquinolone antibiotic, monobactam, carbapenem, cephalosporin, glycylcycline, cephamycin, penam, tetracycline antibiotic, rifamycin antibiotic, phenicol antibiotic, penem, disinfecting agents and antiseptics	antibiotic efflux, reduced permeability to antibiotic	89.52	97.64
Strict	Klebsiella pneumoniae KpnE		protein homolog model	major facilitator superfamily (MFS) antibiotic efflux pump	macrolide antibiotic, aminoglycoside antibiotic, cephalosporin, tetracycline antibiotic, peptide antibiotic, rifamycin antibiotic, disinfecting agents and antiseptics	antibiotic efflux	68.91	99.17
Strict	H-NS		protein homolog model	major facilitator superfamily (MFS) antibiotic efflux pump, resistance-nodulation-cell division (RND) antibiotic efflux pump	macrolide antibiotic, fluoroquinolone antibiotic, cephalosporin, cephamycin, penam, tetracycline antibiotic	antibiotic efflux	91.91	100
Strict	adeF		protein homolog model	resistance-nodulation-cell division (RND) antibiotic efflux pump	fluoroquinolone antibiotic, tetracycline antibiotic	antibiotic efflux	41.7	98.02
Strict	vanG		protein homolog model	glycopeptide resistance gene cluster, Van ligase	glycopeptide antibiotic	antibiotic target alteration	37.4	104.87
Strict	msbA		protein homolog model	ATP-binding cassette (ABC) antibiotic efflux pump	nitroimidazole antibiotic	antibiotic efflux	92.78	100
Strict	CRP		protein homolog model	resistance-nodulation-cell division (RND) antibiotic efflux pump	macrolide antibiotic, fluoroquinolone antibiotic, penam	antibiotic efflux	99.05	100
Strict	emrR		protein homolog model	major facilitator superfamily (MFS) antibiotic efflux pump	fluoroquinolone antibiotic	antibiotic efflux	89.71	100
Strict	emrB		protein homolog model	major facilitator superfamily (MFS) antibiotic efflux pump	fluoroquinolone antibiotic	antibiotic efflux	92.58	100
Strict	rsmA		protein homolog model	resistance-nodulation-cell division (RND) antibiotic efflux pump	fluoroquinolone antibiotic, diaminopyrimidine antibiotic, phenicol antibiotic	antibiotic efflux	85.25	100
Strict	adeF		protein homolog model	resistance-nodulation-cell division (RND) antibiotic efflux pump	fluoroquinolone antibiotic, tetracycline antibiotic	antibiotic efflux	42.3	98.11
Strict	Escherichia coli GlpT with mutation conferring resistance to fosfomycin	E448K	protein variant model	antibiotic-resistant GlpT	phosphonic acid antibiotic	antibiotic target alteration	92.87	99.56
Strict	Escherichia coli EF-Tu mutants conferring resistance to Pulvomycin	R234F	protein variant model	elfamycin resistant EF-Tu	elfamycin antibiotic	antibiotic target alteration	98.22	96.33
Strict	Haemophilus influenzae PBP3 conferring resistance to beta-lactam antibiotics	D350N, S357N	protein variant model	Penicillin-binding protein mutations conferring resistance to beta-lactam antibiotics	cephalosporin, cephamycin, penam	antibiotic target alteration	52.22	96.39
Strict	Escherichia coli AcrAB-TolC with MarR mutations conferring resistance to ciprofloxacin and tetracycline	S3N	protein overexpression model	resistance-nodulation-cell division (RND) antibiotic efflux pump	fluoroquinolone antibiotic, cephalosporin, glycylcycline, penam, tetracycline antibiotic, rifamycin antibiotic, phenicol antibiotic, disinfecting agents and antiseptics	antibiotic target alteration, antibiotic efflux	86.81	100.69
Filename	Date (UTC)	RGI Criteria	# Perfect Hits	# Strict Hits	# Loose Hits	Download
967769	December 21, 2022 02:47:53	Perfect, Strict, complete genes only	0	17	0
Strict	CSA-1		protein homolog model	CSA beta-lactamase	cephalosporin	antibiotic inactivation	98.4	100
Strict	marA		protein homolog model	resistance-nodulation-cell division (RND) antibiotic efflux pump, General Bacterial Porin with reduced permeability to beta-lactams	fluoroquinolone antibiotic, monobactam, carbapenem, cephalosporin, glycylcycline, cephamycin, penam, tetracycline antibiotic, rifamycin antibiotic, phenicol antibiotic, penem, disinfecting agents and antiseptics	antibiotic efflux, reduced permeability to antibiotic	89.52	97.64
Strict	Klebsiella pneumoniae KpnF		protein homolog model	major facilitator superfamily (MFS) antibiotic efflux pump	macrolide antibiotic, aminoglycoside antibiotic, cephalosporin, tetracycline antibiotic, peptide antibiotic, rifamycin antibiotic, disinfecting agents and antiseptics	antibiotic efflux	74.31	100
Strict	Klebsiella pneumoniae KpnE		protein homolog model	major facilitator superfamily (MFS) antibiotic efflux pump	macrolide antibiotic, aminoglycoside antibiotic, cephalosporin, tetracycline antibiotic, peptide antibiotic, rifamycin antibiotic, disinfecting agents and antiseptics	antibiotic efflux	69.75	99.17
Strict	H-NS		protein homolog model	major facilitator superfamily (MFS) antibiotic efflux pump, resistance-nodulation-cell division (RND) antibiotic efflux pump	macrolide antibiotic, fluoroquinolone antibiotic, cephalosporin, cephamycin, penam, tetracycline antibiotic	antibiotic efflux	91.91	100
Strict	adeF		protein homolog model	resistance-nodulation-cell division (RND) antibiotic efflux pump	fluoroquinolone antibiotic, tetracycline antibiotic	antibiotic efflux	42.11	98.11
Strict	qacJ		protein homolog model	small multidrug resistance (SMR) antibiotic efflux pump	disinfecting agents and antiseptics	antibiotic efflux	44.66	101.87
Strict	msbA		protein homolog model	ATP-binding cassette (ABC) antibiotic efflux pump	nitroimidazole antibiotic	antibiotic efflux	92.78	100
Strict	CRP		protein homolog model	resistance-nodulation-cell division (RND) antibiotic efflux pump	macrolide antibiotic, fluoroquinolone antibiotic, penam	antibiotic efflux	99.05	100
Strict	emrR		protein homolog model	major facilitator superfamily (MFS) antibiotic efflux pump	fluoroquinolone antibiotic	antibiotic efflux	89.71	100
Strict	emrB		protein homolog model	major facilitator superfamily (MFS) antibiotic efflux pump	fluoroquinolone antibiotic	antibiotic efflux	92.77	100
Strict	rsmA		protein homolog model	resistance-nodulation-cell division (RND) antibiotic efflux pump	fluoroquinolone antibiotic, diaminopyrimidine antibiotic, phenicol antibiotic	antibiotic efflux	85.25	100
Strict	vanG		protein homolog model	glycopeptide resistance gene cluster, Van ligase	glycopeptide antibiotic	antibiotic target alteration	37.4	104.87
Strict	Escherichia coli GlpT with mutation conferring resistance to fosfomycin	E448K	protein variant model	antibiotic-resistant GlpT	phosphonic acid antibiotic	antibiotic target alteration	92.87	99.56
Strict	Haemophilus influenzae PBP3 conferring resistance to beta-lactam antibiotics	D350N, S357N	protein variant model	Penicillin-binding protein mutations conferring resistance to beta-lactam antibiotics	cephalosporin, cephamycin, penam	antibiotic target alteration	52.22	96.39
Strict	Escherichia coli AcrAB-TolC with MarR mutations conferring resistance to ciprofloxacin and tetracycline	S3N	protein overexpression model	resistance-nodulation-cell division (RND) antibiotic efflux pump	fluoroquinolone antibiotic, cephalosporin, glycylcycline, penam, tetracycline antibiotic, rifamycin antibiotic, phenicol antibiotic, disinfecting agents and antiseptics	antibiotic target alteration, antibiotic efflux	86.81	100.69
Filename	Date (UTC)	RGI Criteria	# Perfect Hits	# Strict Hits	# Loose Hits
967772	December 21, 2022 02:49:59	Perfect, Strict, complete genes only	0	17	0
RGI Criteria	ARO Term	SNP	Detection Criteria	AMR Gene Family	Drug Class	Resistance Mechanism	% Identity of Matching Region	% Length of Reference Sequence
Strict	rsmA		protein homolog model	resistance-nodulation-cell division (RND) antibiotic efflux pump	fluoroquinolone antibiotic, diaminopyrimidine antibiotic, phenicol antibiotic	antibiotic efflux	85.25	100
Strict	emrB		protein homolog model	major facilitator superfamily (MFS) antibiotic efflux pump	fluoroquinolone antibiotic	antibiotic efflux	92.77	100
Strict	emrR		protein homolog model	major facilitator superfamily (MFS) antibiotic efflux pump	fluoroquinolone antibiotic	antibiotic efflux	90.86	100
Strict	adeF		protein homolog model	resistance-nodulation-cell division (RND) antibiotic efflux pump	fluoroquinolone antibiotic, tetracycline antibiotic	antibiotic efflux	41.7	98.02
Strict	marA		protein homolog model	resistance-nodulation-cell division (RND) antibiotic efflux pump, General Bacterial Porin with reduced permeability to beta-lactams	fluoroquinolone antibiotic, monobactam, carbapenem, cephalosporin, glycylcycline, cephamycin, penam, tetracycline antibiotic, rifamycin antibiotic, phenicol antibiotic, penem, disinfecting agents and antiseptics	antibiotic efflux, reduced permeability to antibiotic	89.52	97.64
Strict	msbA		protein homolog model	ATP-binding cassette (ABC) antibiotic efflux pump	nitroimidazole antibiotic	antibiotic efflux	92.27	100
Strict	Klebsiella pneumoniae KpnE		protein homolog model	major facilitator superfamily (MFS) antibiotic efflux pump	macrolide antibiotic, aminoglycoside antibiotic, cephalosporin, tetracycline antibiotic, peptide antibiotic, rifamycin antibiotic, disinfecting agents and antiseptics	antibiotic efflux	72.27	99.17
Strict	Klebsiella pneumoniae KpnF		protein homolog model	major facilitator superfamily (MFS) antibiotic efflux pump	macrolide antibiotic, aminoglycoside antibiotic, cephalosporin, tetracycline antibiotic, peptide antibiotic, rifamycin antibiotic, disinfecting agents and antiseptics	antibiotic efflux	74.31	100
Strict	CRP		protein homolog model	resistance-nodulation-cell division (RND) antibiotic efflux pump	macrolide antibiotic, fluoroquinolone antibiotic, penam	antibiotic efflux	99.05	100
Strict	vanG		protein homolog model	glycopeptide resistance gene cluster, Van ligase	glycopeptide antibiotic	antibiotic target alteration	37.01	104.87
Strict	qacG		protein homolog model	small multidrug resistance (SMR) antibiotic efflux pump	disinfecting agents and antiseptics	antibiotic efflux	41.51	101.87
Strict	H-NS		protein homolog model	major facilitator superfamily (MFS) antibiotic efflux pump, resistance-nodulation-cell division (RND) antibiotic efflux pump	macrolide antibiotic, fluoroquinolone antibiotic, cephalosporin, cephamycin, penam, tetracycline antibiotic	antibiotic efflux	91.91	100
Strict	Escherichia coli GlpT with mutation conferring resistance to fosfomycin	E448K	protein variant model	antibiotic-resistant GlpT	phosphonic acid antibiotic	antibiotic target alteration	92.2	99.56
Strict	Haemophilus influenzae PBP3 conferring resistance to beta-lactam antibiotics	D350N, S357N	protein variant model	Penicillin-binding protein mutations conferring resistance to beta-lactam antibiotics	cephalosporin, cephamycin, penam	antibiotic target alteration	52.04	96.39
Strict	Escherichia coli AcrAB-TolC with MarR mutations conferring resistance to ciprofloxacin and tetracycline	S3N	protein overexpression model	resistance-nodulation-cell division (RND) antibiotic efflux pump	fluoroquinolone antibiotic, cephalosporin, glycylcycline, penam, tetracycline antibiotic, rifamycin antibiotic, phenicol antibiotic, disinfecting agents and antiseptics	antibiotic target alteration, antibiotic efflux	86.81	100.69
Filename	Date (UTC)	RGI Criteria	# Perfect Hits	# Strict Hits	# Loose Hits	Download
967774	December 21, 2022 02:54:32	Perfect, Strict, complete genes only	0	16	0
RGI Criteria	ARO Term	SNP	Detection Criteria	AMR Gene Family	Drug Class	Resistance Mechanism	% Identity of Matching Region	% Length of Reference Sequence
Strict	emrR		protein homolog model	major facilitator superfamily (MFS) antibiotic efflux pump	fluoroquinolone antibiotic	antibiotic efflux	89.71	100
Strict	emrB		protein homolog model	major facilitator superfamily (MFS) antibiotic efflux pump	fluoroquinolone antibiotic	antibiotic efflux	92.58	100
Strict	rsmA		protein homolog model	resistance-nodulation-cell division (RND) antibiotic efflux pump	fluoroquinolone antibiotic, diaminopyrimidine antibiotic, phenicol antibiotic	antibiotic efflux	85.25	100
Strict	adeF		protein homolog model	resistance-nodulation-cell division (RND) antibiotic efflux pump	fluoroquinolone antibiotic, tetracycline antibiotic	antibiotic efflux	41.6	98.02
Strict	CRP		protein homolog model	resistance-nodulation-cell division (RND) antibiotic efflux pump	macrolide antibiotic, fluoroquinolone antibiotic, penam	antibiotic efflux	99.05	100
Strict	qacG		protein homolog model	small multidrug resistance (SMR) antibiotic efflux pump	disinfecting agents and antiseptics	antibiotic efflux	42.45	101.87
Strict	CSA-1		protein homolog model	CSA beta-lactamase	cephalosporin	antibiotic inactivation	98.67	100
Strict	marA		protein homolog model	resistance-nodulation-cell division (RND) antibiotic efflux pump, General Bacterial Porin with reduced permeability to beta-lactams	fluoroquinolone antibiotic, monobactam, carbapenem, cephalosporin, glycylcycline, cephamycin, penam, tetracycline antibiotic, rifamycin antibiotic, phenicol antibiotic, penem, disinfecting agents and antiseptics	antibiotic efflux, reduced permeability to antibiotic	89.52	97.64
Strict	Klebsiella pneumoniae KpnF		protein homolog model	major facilitator superfamily (MFS) antibiotic efflux pump	macrolide antibiotic, aminoglycoside antibiotic, cephalosporin, tetracycline antibiotic, peptide antibiotic, rifamycin antibiotic, disinfecting agents and antiseptics	antibiotic efflux	74.31	100
Strict	Klebsiella pneumoniae KpnE		protein homolog model	major facilitator superfamily (MFS) antibiotic efflux pump	macrolide antibiotic, aminoglycoside antibiotic, cephalosporin, tetracycline antibiotic, peptide antibiotic, rifamycin antibiotic, disinfecting agents and antiseptics	antibiotic efflux	68.91	99.17
Strict	H-NS		protein homolog model	major facilitator superfamily (MFS) antibiotic efflux pump, resistance-nodulation-cell division (RND) antibiotic efflux pump	macrolide antibiotic, fluoroquinolone antibiotic, cephalosporin, cephamycin, penam, tetracycline antibiotic	antibiotic efflux	91.91	100
Strict	msbA		protein homolog model	ATP-binding cassette (ABC) antibiotic efflux pump	nitroimidazole antibiotic	antibiotic efflux	92.78	100
Strict	vanG		protein homolog model	glycopeptide resistance gene cluster, Van ligase	glycopeptide antibiotic	antibiotic target alteration	38.2	104.87
Strict	Escherichia coli GlpT with mutation conferring resistance to fosfomycin	E448K	protein variant model	antibiotic-resistant GlpT	phosphonic acid antibiotic	antibiotic target alteration	92.87	99.56
Strict	Haemophilus influenzae PBP3 conferring resistance to beta-lactam antibiotics	D350N, S357N	protein variant model	Penicillin-binding protein mutations conferring resistance to beta-lactam antibiotics	cephalosporin, cephamycin, penam	antibiotic target alteration	52.22	96.39
Strict	Escherichia coli AcrAB-TolC with MarR mutations conferring resistance to ciprofloxacin and tetracycline	S3N	protein overexpression model	resistance-nodulation-cell division (RND) antibiotic efflux pump	fluoroquinolone antibiotic, cephalosporin, glycylcycline, penam, tetracycline antibiotic, rifamycin antibiotic, phenicol antibiotic, disinfecting agents and antiseptics	antibiotic target alteration, antibiotic efflux	86.81	100.69
Filename	Date (UTC)	RGI Criteria	# Perfect Hits	# Strict Hits	# Loose Hits	Download
967775	December 21, 2022 02:56:47	Perfect, Strict, complete genes only	0	17	0
RGI Criteria	ARO Term	SNP	Detection Criteria	AMR Gene Family	Drug Class	Resistance Mechanism	% Identity of Matching Region	% Length of Reference Sequence
Strict	adeF		protein homolog model	resistance-nodulation-cell division (RND) antibiotic efflux pump	fluoroquinolone antibiotic, tetracycline antibiotic	antibiotic efflux	42.11	98.11
Strict	CRP		protein homolog model	resistance-nodulation-cell division (RND) antibiotic efflux pump	macrolide antibiotic, fluoroquinolone antibiotic, penam	antibiotic efflux	99.05	100
Strict	marA		protein homolog model	resistance-nodulation-cell division (RND) antibiotic efflux pump, General Bacterial Porin with reduced permeability to beta-lactams	fluoroquinolone antibiotic, monobactam, carbapenem, cephalosporin, glycylcycline, cephamycin, penam, tetracycline antibiotic, rifamycin antibiotic, phenicol antibiotic, penem, disinfecting agents and antiseptics	antibiotic efflux, reduced permeability to antibiotic	89.52	97.64
Strict	emrB		protein homolog model	major facilitator superfamily (MFS) antibiotic efflux pump	fluoroquinolone antibiotic	antibiotic efflux	92.77	100
Strict	emrR		protein homolog model	major facilitator superfamily (MFS) antibiotic efflux pump	fluoroquinolone antibiotic	antibiotic efflux	89.71	100
Strict	vanG		protein homolog model	glycopeptide resistance gene cluster, Van ligase	glycopeptide antibiotic	antibiotic target alteration	37.4	104.87
Strict	CSA-1		protein homolog model	CSA beta-lactamase	cephalosporin	antibiotic inactivation	98.4	100
Strict	msbA		protein homolog model	ATP-binding cassette (ABC) antibiotic efflux pump	nitroimidazole antibiotic	antibiotic efflux	92.78	100
Strict	qacJ		protein homolog model	small multidrug resistance (SMR) antibiotic efflux pump	disinfecting agents and antiseptics	antibiotic efflux	44.66	101.87
Strict	Klebsiella pneumoniae KpnF		protein homolog model	major facilitator superfamily (MFS) antibiotic efflux pump	macrolide antibiotic, aminoglycoside antibiotic, cephalosporin, tetracycline antibiotic, peptide antibiotic, rifamycin antibiotic, disinfecting agents and antiseptics	antibiotic efflux	74.31	100
Strict	Klebsiella pneumoniae KpnE		protein homolog model	major facilitator superfamily (MFS) antibiotic efflux pump	macrolide antibiotic, aminoglycoside antibiotic, cephalosporin, tetracycline antibiotic, peptide antibiotic, rifamycin antibiotic, disinfecting agents and antiseptics	antibiotic efflux	69.75	99.17
Strict	H-NS		protein homolog model	major facilitator superfamily (MFS) antibiotic efflux pump, resistance-nodulation-cell division (RND) antibiotic efflux pump	macrolide antibiotic, fluoroquinolone antibiotic, cephalosporin, cephamycin, penam, tetracycline antibiotic	antibiotic efflux	91.91	100
Strict	rsmA		protein homolog model	resistance-nodulation-cell division (RND) antibiotic efflux pump	fluoroquinolone antibiotic, diaminopyrimidine antibiotic, phenicol antibiotic	antibiotic efflux	85.25	100
Strict	Escherichia coli GlpT with mutation conferring resistance to fosfomycin	E448K	protein variant model	antibiotic-resistant GlpT	phosphonic acid antibiotic	antibiotic target alteration	92.87	99.56
Strict	Haemophilus influenzae PBP3 conferring resistance to beta-lactam antibiotics	D350N, S357N	protein variant model	Penicillin-binding protein mutations conferring resistance to beta-lactam antibiotics	cephalosporin, cephamycin, penam	antibiotic target alteration	52.22	96.39
Strict	Escherichia coli AcrAB-TolC with MarR mutations conferring resistance to ciprofloxacin and tetracycline	S3N	protein overexpression model	resistance-nodulation-cell division (RND) antibiotic efflux pump	fluoroquinolone antibiotic, cephalosporin, glycylcycline, penam, tetracycline antibiotic, rifamycin antibiotic, phenicol antibiotic, disinfecting agents and antiseptics	antibiotic target alteration, antibiotic efflux	86.81	100.69
Filename	Date (UTC)	RGI Criteria	# Perfect Hits	# Strict Hits	# Loose Hits	Download
967776	December 21, 2022 02:57:16	Perfect, Strict, complete genes only	1	17	0
RGI Criteria	ARO Term	SNP	Detection Criteria	AMR Gene Family	Drug Class	Resistance Mechanism	% Identity of Matching Region	% Length of Reference Sequence
Perfect	CSA-2		protein homolog model	CSA beta-lactamase	cephalosporin	antibiotic inactivation	100	100
Strict	msbA		protein homolog model	ATP-binding cassette (ABC) antibiotic efflux pump	nitroimidazole antibiotic	antibiotic efflux	92.78	100
Strict	qacG		protein homolog model	small multidrug resistance (SMR) antibiotic efflux pump	disinfecting agents and antiseptics	antibiotic efflux	43.4	101.87
Strict	marA		protein homolog model	resistance-nodulation-cell division (RND) antibiotic efflux pump, General Bacterial Porin with reduced permeability to beta-lactams	fluoroquinolone antibiotic, monobactam, carbapenem, cephalosporin, glycylcycline, cephamycin, penam, tetracycline antibiotic, rifamycin antibiotic, phenicol antibiotic, penem, disinfecting agents and antiseptics	antibiotic efflux, reduced permeability to antibiotic	89.52	97.64
Strict	Klebsiella pneumoniae KpnE		protein homolog model	major facilitator superfamily (MFS) antibiotic efflux pump	macrolide antibiotic, aminoglycoside antibiotic, cephalosporin, tetracycline antibiotic, peptide antibiotic, rifamycin antibiotic, disinfecting agents and antiseptics	antibiotic efflux	68.91	99.17
Strict	H-NS		protein homolog model	major facilitator superfamily (MFS) antibiotic efflux pump, resistance-nodulation-cell division (RND) antibiotic efflux pump	macrolide antibiotic, fluoroquinolone antibiotic, cephalosporin, cephamycin, penam, tetracycline antibiotic	antibiotic efflux	91.91	100
Strict	emrR		protein homolog model	major facilitator superfamily (MFS) antibiotic efflux pump	fluoroquinolone antibiotic	antibiotic efflux	89.71	100
Strict	emrB		protein homolog model	major facilitator superfamily (MFS) antibiotic efflux pump	fluoroquinolone antibiotic	antibiotic efflux	92.58	100
Strict	rsmA		protein homolog model	resistance-nodulation-cell division (RND) antibiotic efflux pump	fluoroquinolone antibiotic, diaminopyrimidine antibiotic, phenicol antibiotic	antibiotic efflux	85.25	100
Strict	CRP		protein homolog model	resistance-nodulation-cell division (RND) antibiotic efflux pump	macrolide antibiotic, fluoroquinolone antibiotic, penam	antibiotic efflux	99.05	100
Strict	vanG		protein homolog model	glycopeptide resistance gene cluster, Van ligase	glycopeptide antibiotic	antibiotic target alteration	37.4	104.87
Strict	adeF		protein homolog model	resistance-nodulation-cell division (RND) antibiotic efflux pump	fluoroquinolone antibiotic, tetracycline antibiotic	antibiotic efflux	42.3	98.11
Strict	Escherichia coli GlpT with mutation conferring resistance to fosfomycin	E448K	protein variant model	antibiotic-resistant GlpT	phosphonic acid antibiotic	antibiotic target alteration	92.87	99.56
Strict	Escherichia coli EF-Tu mutants conferring resistance to Pulvomycin	R234F	protein variant model	elfamycin resistant EF-Tu	elfamycin antibiotic	antibiotic target alteration	98.22	96.33
Strict	Haemophilus influenzae PBP3 conferring resistance to beta-lactam antibiotics	D350N, S357N	protein variant model	Penicillin-binding protein mutations conferring resistance to beta-lactam antibiotics	cephalosporin, cephamycin, penam	antibiotic target alteration	52.22	96.39
Strict	Escherichia coli AcrAB-TolC with MarR mutations conferring resistance to ciprofloxacin and tetracycline	S3N	protein overexpression model	resistance-nodulation-cell division (RND) antibiotic efflux pump	fluoroquinolone antibiotic, cephalosporin, glycylcycline, penam, tetracycline antibiotic, rifamycin antibiotic, phenicol antibiotic, disinfecting agents and antiseptics	antibiotic target alteration, antibiotic efflux	86.81	100.69
Filename	Date (UTC)	RGI Criteria	# Perfect Hits	# Strict Hits	# Loose Hits	Download
967777	December 21, 2022 02:59:34	Perfect, Strict, complete genes only	1	17	0
RGI Criteria	ARO Term	SNP	Detection Criteria	AMR Gene Family	Drug Class	Resistance Mechanism	% Identity of Matching Region	% Length of Reference Sequence
Perfect	CSA-2		protein homolog model	CSA beta-lactamase	cephalosporin	antibiotic inactivation	100	100
Strict	msbA		protein homolog model	ATP-binding cassette (ABC) antibiotic efflux pump	nitroimidazole antibiotic	antibiotic efflux	92.78	100
Strict	qacG		protein homolog model	small multidrug resistance (SMR) antibiotic efflux pump	disinfecting agents and antiseptics	antibiotic efflux	43.4	101.87
Strict	marA		protein homolog model	resistance-nodulation-cell division (RND) antibiotic efflux pump, General Bacterial Porin with reduced permeability to beta-lactams	fluoroquinolone antibiotic, monobactam, carbapenem, cephalosporin, glycylcycline, cephamycin, penam, tetracycline antibiotic, rifamycin antibiotic, phenicol antibiotic, penem, disinfecting agents and antiseptics	antibiotic efflux, reduced permeability to antibiotic	89.52	97.64
Strict	Klebsiella pneumoniae KpnE		protein homolog model	major facilitator superfamily (MFS) antibiotic efflux pump	macrolide antibiotic, aminoglycoside antibiotic, cephalosporin, tetracycline antibiotic, peptide antibiotic, rifamycin antibiotic, disinfecting agents and antiseptics	antibiotic efflux	68.91	99.17
Strict	H-NS		protein homolog model	major facilitator superfamily (MFS) antibiotic efflux pump, resistance-nodulation-cell division (RND) antibiotic efflux pump	macrolide antibiotic, fluoroquinolone antibiotic, cephalosporin, cephamycin, penam, tetracycline antibiotic	antibiotic efflux	91.91	100
Strict	emrR		protein homolog model	major facilitator superfamily (MFS) antibiotic efflux pump	fluoroquinolone antibiotic	antibiotic efflux	89.71	100
Strict	emrB		protein homolog model	major facilitator superfamily (MFS) antibiotic efflux pump	fluoroquinolone antibiotic	antibiotic efflux	92.58	100
Strict	rsmA		protein homolog model	resistance-nodulation-cell division (RND) antibiotic efflux pump	fluoroquinolone antibiotic, diaminopyrimidine antibiotic, phenicol antibiotic	antibiotic efflux	85.25	100
Strict	CRP		protein homolog model	resistance-nodulation-cell division (RND) antibiotic efflux pump	macrolide antibiotic, fluoroquinolone antibiotic, penam	antibiotic efflux	99.05	100
Strict	vanG		protein homolog model	glycopeptide resistance gene cluster, Van ligase	glycopeptide antibiotic	antibiotic target alteration	37.4	104.87
Strict	adeF		protein homolog model	resistance-nodulation-cell division (RND) antibiotic efflux pump	fluoroquinolone antibiotic, tetracycline antibiotic	antibiotic efflux	42.3	98.11
Strict	Escherichia coli GlpT with mutation conferring resistance to fosfomycin	E448K	protein variant model	antibiotic-resistant GlpT	phosphonic acid antibiotic	antibiotic target alteration	92.87	99.56
Strict	Escherichia coli EF-Tu mutants conferring resistance to Pulvomycin	R234F	protein variant model	elfamycin resistant EF-Tu	elfamycin antibiotic	antibiotic target alteration	98.22	96.33
Strict	Haemophilus influenzae PBP3 conferring resistance to beta-lactam antibiotics	D350N, S357N	protein variant model	Penicillin-binding protein mutations conferring resistance to beta-lactam antibiotics	cephalosporin, cephamycin, penam	antibiotic target alteration	52.22	96.39
Strict	Escherichia coli AcrAB-TolC with MarR mutations conferring resistance to ciprofloxacin and tetracycline	S3N	protein overexpression model	resistance-nodulation-cell division (RND) antibiotic efflux pump	fluoroquinolone antibiotic, cephalosporin, glycylcycline, penam, tetracycline antibiotic, rifamycin antibiotic, phenicol antibiotic, disinfecting agents and antiseptics	antibiotic target alteration, antibiotic efflux	86.81	100.69
Filename	Date (UTC)	RGI Criteria	# Perfect Hits	# Strict Hits	# Loose Hits	Download
967778	December 21, 2022 03:00:03	Perfect, Strict, complete genes only	1	15	0
RGI Criteria	ARO Term	SNP	Detection Criteria	AMR Gene Family	Drug Class	Resistance Mechanism	% Identity of Matching Region	% Length of Reference Sequence
Perfect	CSA-2		protein homolog model	CSA beta-lactamase	cephalosporin	antibiotic inactivation	100	100
Strict	qacG		protein homolog model	small multidrug resistance (SMR) antibiotic efflux pump	disinfecting agents and antiseptics	antibiotic efflux	43.4	101.87
Strict	marA		protein homolog model	resistance-nodulation-cell division (RND) antibiotic efflux pump, General Bacterial Porin with reduced permeability to beta-lactams	fluoroquinolone antibiotic, monobactam, carbapenem, cephalosporin, glycylcycline, cephamycin, penam, tetracycline antibiotic, rifamycin antibiotic, phenicol antibiotic, penem, disinfecting agents and antiseptics	antibiotic efflux, reduced permeability to antibiotic	89.52	97.64
Strict	Klebsiella pneumoniae KpnE		protein homolog model	major facilitator superfamily (MFS) antibiotic efflux pump	macrolide antibiotic, aminoglycoside antibiotic, cephalosporin, tetracycline antibiotic, peptide antibiotic, rifamycin antibiotic, disinfecting agents and antiseptics	antibiotic efflux	68.91	99.17
Strict	H-NS		protein homolog model	major facilitator superfamily (MFS) antibiotic efflux pump, resistance-nodulation-cell division (RND) antibiotic efflux pump	macrolide antibiotic, fluoroquinolone antibiotic, cephalosporin, cephamycin, penam, tetracycline antibiotic	antibiotic efflux	91.91	100
Strict	emrR		protein homolog model	major facilitator superfamily (MFS) antibiotic efflux pump	fluoroquinolone antibiotic	antibiotic efflux	89.71	100
Strict	emrB		protein homolog model	major facilitator superfamily (MFS) antibiotic efflux pump	fluoroquinolone antibiotic	antibiotic efflux	92.58	100
Strict	rsmA		protein homolog model	resistance-nodulation-cell division (RND) antibiotic efflux pump	fluoroquinolone antibiotic, diaminopyrimidine antibiotic, phenicol antibiotic	antibiotic efflux	85.25	100
Strict	vanG		protein homolog model	glycopeptide resistance gene cluster, Van ligase	glycopeptide antibiotic	antibiotic target alteration	37.4	104.87
Strict	adeF		protein homolog model	resistance-nodulation-cell division (RND) antibiotic efflux pump	fluoroquinolone antibiotic, tetracycline antibiotic	antibiotic efflux	42.3	98.11
Strict	CRP		protein homolog model	resistance-nodulation-cell division (RND) antibiotic efflux pump	macrolide antibiotic, fluoroquinolone antibiotic, penam	antibiotic efflux	99.05	100
Strict	msbA		protein homolog model	ATP-binding cassette (ABC) antibiotic efflux pump	nitroimidazole antibiotic	antibiotic efflux	92.78	100
Strict	Haemophilus influenzae PBP3 conferring resistance to beta-lactam antibiotics	D350N, S357N	protein variant model	Penicillin-binding protein mutations conferring resistance to beta-lactam antibiotics	cephalosporin, cephamycin, penam	antibiotic target alteration	52.22	96.39
Strict	Escherichia coli GlpT with mutation conferring resistance to fosfomycin	E448K	protein variant model	antibiotic-resistant GlpT	phosphonic acid antibiotic	antibiotic target alteration	92.87	99.56
Strict	Escherichia coli AcrAB-TolC with MarR mutations conferring resistance to ciprofloxacin and tetracycline	S3N	protein overexpression model	resistance-nodulation-cell division (RND) antibiotic efflux pump	fluoroquinolone antibiotic, cephalosporin, glycylcycline, penam, tetracycline antibiotic, rifamycin antibiotic, phenicol antibiotic, disinfecting agents and antiseptics	antibiotic target alteration, antibiotic efflux	86.81	100.69
Filename	Date (UTC)	RGI Criteria	# Perfect Hits	# Strict Hits	# Loose Hits	Download
967779	December 21, 2022 03:00:33	Perfect, Strict, complete genes only	0	17	0
RGI Criteria	ARO Term	SNP	Detection Criteria	AMR Gene Family	Drug Class	Resistance Mechanism	% Identity of Matching Region	% Length of Reference Sequence
Strict	Klebsiella pneumoniae KpnE		protein homolog model	major facilitator superfamily (MFS) antibiotic efflux pump	macrolide antibiotic, aminoglycoside antibiotic, cephalosporin, tetracycline antibiotic, peptide antibiotic, rifamycin antibiotic, disinfecting agents and antiseptics	antibiotic efflux	68.91	99.17
Strict	Klebsiella pneumoniae KpnF		protein homolog model	major facilitator superfamily (MFS) antibiotic efflux pump	macrolide antibiotic, aminoglycoside antibiotic, cephalosporin, tetracycline antibiotic, peptide antibiotic, rifamycin antibiotic, disinfecting agents and antiseptics	antibiotic efflux	74.31	100
Strict	marA		protein homolog model	resistance-nodulation-cell division (RND) antibiotic efflux pump, General Bacterial Porin with reduced permeability to beta-lactams	fluoroquinolone antibiotic, monobactam, carbapenem, cephalosporin, glycylcycline, cephamycin, penam, tetracycline antibiotic, rifamycin antibiotic, phenicol antibiotic, penem, disinfecting agents and antiseptics	antibiotic efflux, reduced permeability to antibiotic	89.52	97.64
Strict	CSA-1		protein homolog model	CSA beta-lactamase	cephalosporin	antibiotic inactivation	98.67	100
Strict	qacG		protein homolog model	small multidrug resistance (SMR) antibiotic efflux pump	disinfecting agents and antiseptics	antibiotic efflux	42.45	101.87
Strict	msbA		protein homolog model	ATP-binding cassette (ABC) antibiotic efflux pump	nitroimidazole antibiotic	antibiotic efflux	92.61	100
Strict	vanG		protein homolog model	glycopeptide resistance gene cluster, Van ligase	glycopeptide antibiotic	antibiotic target alteration	37.67	104.87
Strict	H-NS		protein homolog model	major facilitator superfamily (MFS) antibiotic efflux pump, resistance-nodulation-cell division (RND) antibiotic efflux pump	macrolide antibiotic, fluoroquinolone antibiotic, cephalosporin, cephamycin, penam, tetracycline antibiotic	antibiotic efflux	91.91	100
Strict	rsmA		protein homolog model	resistance-nodulation-cell division (RND) antibiotic efflux pump	fluoroquinolone antibiotic, diaminopyrimidine antibiotic, phenicol antibiotic	antibiotic efflux	85.25	100
Strict	emrB		protein homolog model	major facilitator superfamily (MFS) antibiotic efflux pump	fluoroquinolone antibiotic	antibiotic efflux	92.58	100
Strict	emrR		protein homolog model	major facilitator superfamily (MFS) antibiotic efflux pump	fluoroquinolone antibiotic	antibiotic efflux	89.71	100
Strict	adeF		protein homolog model	resistance-nodulation-cell division (RND) antibiotic efflux pump	fluoroquinolone antibiotic, tetracycline antibiotic	antibiotic efflux	42.2	98.11
Strict	CRP		protein homolog model	resistance-nodulation-cell division (RND) antibiotic efflux pump	macrolide antibiotic, fluoroquinolone antibiotic, penam	antibiotic efflux	99.05	100
Strict	Haemophilus influenzae PBP3 conferring resistance to beta-lactam antibiotics	D350N, S357N	protein variant model	Penicillin-binding protein mutations conferring resistance to beta-lactam antibiotics	cephalosporin, cephamycin, penam	antibiotic target alteration	52.22	96.39
Strict	Escherichia coli GlpT with mutation conferring resistance to fosfomycin	E448K	protein variant model	antibiotic-resistant GlpT	phosphonic acid antibiotic	antibiotic target alteration	92.87	99.56
Strict	Escherichia coli AcrAB-TolC with MarR mutations conferring resistance to ciprofloxacin and tetracycline	S3N	protein overexpression model	resistance-nodulation-cell division (RND) antibiotic efflux pump	fluoroquinolone antibiotic, cephalosporin, glycylcycline, penam, tetracycline antibiotic, rifamycin antibiotic, phenicol antibiotic, disinfecting agents and antiseptics	antibiotic target alteration, antibiotic efflux	86.81	100.69
967780	December 21, 2022 03:01:03	Perfect, Strict, complete genes only	1	17	0
RGI Criteria	ARO Term	SNP	Detection Criteria	AMR Gene Family	Drug Class	Resistance Mechanism	% Identity of Matching Region	% Length of Reference Sequence
Perfect	CSA-2		protein homolog model	CSA beta-lactamase	cephalosporin	antibiotic inactivation	100	100
Strict	msbA		protein homolog model	ATP-binding cassette (ABC) antibiotic efflux pump	nitroimidazole antibiotic	antibiotic efflux	92.78	100
Strict	adeF		protein homolog model	resistance-nodulation-cell division (RND) antibiotic efflux pump	fluoroquinolone antibiotic, tetracycline antibiotic	antibiotic efflux	42.3	98.11
Strict	H-NS		protein homolog model	major facilitator superfamily (MFS) antibiotic efflux pump, resistance-nodulation-cell division (RND) antibiotic efflux pump	macrolide antibiotic, fluoroquinolone antibiotic, cephalosporin, cephamycin, penam, tetracycline antibiotic	antibiotic efflux	91.91	100
Strict	Klebsiella pneumoniae KpnE		protein homolog model	major facilitator superfamily (MFS) antibiotic efflux pump	macrolide antibiotic, aminoglycoside antibiotic, cephalosporin, tetracycline antibiotic, peptide antibiotic, rifamycin antibiotic, disinfecting agents and antiseptics	antibiotic efflux	68.91	99.17
Strict	marA		protein homolog model	resistance-nodulation-cell division (RND) antibiotic efflux pump, General Bacterial Porin with reduced permeability to beta-lactams	fluoroquinolone antibiotic, monobactam, carbapenem, cephalosporin, glycylcycline, cephamycin, penam, tetracycline antibiotic, rifamycin antibiotic, phenicol antibiotic, penem, disinfecting agents and antiseptics	antibiotic efflux, reduced permeability to antibiotic	89.52	97.64
Strict	qacG		protein homolog model	small multidrug resistance (SMR) antibiotic efflux pump	disinfecting agents and antiseptics	antibiotic efflux	43.4	101.87
Strict	CRP		protein homolog model	resistance-nodulation-cell division (RND) antibiotic efflux pump	macrolide antibiotic, fluoroquinolone antibiotic, penam	antibiotic efflux	99.05	100
Strict	emrR		protein homolog model	major facilitator superfamily (MFS) antibiotic efflux pump	fluoroquinolone antibiotic	antibiotic efflux	89.71	100
Strict	emrB		protein homolog model	major facilitator superfamily (MFS) antibiotic efflux pump	fluoroquinolone antibiotic	antibiotic efflux	92.58	100
Strict	rsmA		protein homolog model	resistance-nodulation-cell division (RND) antibiotic efflux pump	fluoroquinolone antibiotic, diaminopyrimidine antibiotic, phenicol antibiotic	antibiotic efflux	85.25	100
Strict	vanG		protein homolog model	glycopeptide resistance gene cluster, Van ligase	glycopeptide antibiotic	antibiotic target alteration	37.4	104.87
Strict	Escherichia coli GlpT with mutation conferring resistance to fosfomycin	E448K	protein variant model	antibiotic-resistant GlpT	phosphonic acid antibiotic	antibiotic target alteration	92.87	99.56
Strict	Haemophilus influenzae PBP3 conferring resistance to beta-lactam antibiotics	D350N, S357N	protein variant model	Penicillin-binding protein mutations conferring resistance to beta-lactam antibiotics	cephalosporin, cephamycin, penam	antibiotic target alteration	52.22	96.39
Strict	Escherichia coli EF-Tu mutants conferring resistance to Pulvomycin	R234F	protein variant model	elfamycin resistant EF-Tu	elfamycin antibiotic	antibiotic target alteration	98.22	96.33
Strict	Escherichia coli AcrAB-TolC with MarR mutations conferring resistance to ciprofloxacin and tetracycline	S3N	protein overexpression model	resistance-nodulation-cell division (RND) antibiotic efflux pump	fluoroquinolone antibiotic, cephalosporin, glycylcycline, penam, tetracycline antibiotic, rifamycin antibiotic, phenicol antibiotic, disinfecting agents and antiseptics	antibiotic target alteration, antibiotic efflux	86.81	100.69
967781	December 21, 2022 03:01:32	Perfect, Strict, complete genes only	1	17	0
RGI Criteria	ARO Term	SNP	Detection Criteria	AMR Gene Family	Drug Class	Resistance Mechanism	% Identity of Matching Region	% Length of Reference Sequence
Perfect	CSA-2		protein homolog model	CSA beta-lactamase	cephalosporin	antibiotic inactivation	100	100
Strict	qacG		protein homolog model	small multidrug resistance (SMR) antibiotic efflux pump	disinfecting agents and antiseptics	antibiotic efflux	43.4	101.87
Strict	marA		protein homolog model	resistance-nodulation-cell division (RND) antibiotic efflux pump, General Bacterial Porin with reduced permeability to beta-lactams	fluoroquinolone antibiotic, monobactam, carbapenem, cephalosporin, glycylcycline, cephamycin, penam, tetracycline antibiotic, rifamycin antibiotic, phenicol antibiotic, penem, disinfecting agents and antiseptics	antibiotic efflux, reduced permeability to antibiotic	89.52	97.64
Strict	Klebsiella pneumoniae KpnE		protein homolog model	major facilitator superfamily (MFS) antibiotic efflux pump	macrolide antibiotic, aminoglycoside antibiotic, cephalosporin, tetracycline antibiotic, peptide antibiotic, rifamycin antibiotic, disinfecting agents and antiseptics	antibiotic efflux	68.91	99.17
Strict	H-NS		protein homolog model	major facilitator superfamily (MFS) antibiotic efflux pump, resistance-nodulation-cell division (RND) antibiotic efflux pump	macrolide antibiotic, fluoroquinolone antibiotic, cephalosporin, cephamycin, penam, tetracycline antibiotic	antibiotic efflux	91.91	100
Strict	vanG		protein homolog model	glycopeptide resistance gene cluster, Van ligase	glycopeptide antibiotic	antibiotic target alteration	37.4	104.87
Strict	adeF		protein homolog model	resistance-nodulation-cell division (RND) antibiotic efflux pump	fluoroquinolone antibiotic, tetracycline antibiotic	antibiotic efflux	41.7	98.02
Strict	msbA		protein homolog model	ATP-binding cassette (ABC) antibiotic efflux pump	nitroimidazole antibiotic	antibiotic efflux	92.78	100
Strict	CRP		protein homolog model	resistance-nodulation-cell division (RND) antibiotic efflux pump	macrolide antibiotic, fluoroquinolone antibiotic, penam	antibiotic efflux	99.05	100
Strict	emrR		protein homolog model	major facilitator superfamily (MFS) antibiotic efflux pump	fluoroquinolone antibiotic	antibiotic efflux	89.71	100
Strict	emrB		protein homolog model	major facilitator superfamily (MFS) antibiotic efflux pump	fluoroquinolone antibiotic	antibiotic efflux	92.58	100
Strict	rsmA		protein homolog model	resistance-nodulation-cell division (RND) antibiotic efflux pump	fluoroquinolone antibiotic, diaminopyrimidine antibiotic, phenicol antibiotic	antibiotic efflux	85.25	100
Strict	Escherichia coli EF-Tu mutants conferring resistance to Pulvomycin	R234F	protein variant model	elfamycin resistant EF-Tu	elfamycin antibiotic	antibiotic target alteration	98.22	96.33
Strict	Haemophilus influenzae PBP3 conferring resistance to beta-lactam antibiotics	D350N, S357N	protein variant model	Penicillin-binding protein mutations conferring resistance to beta-lactam antibiotics	cephalosporin, cephamycin, penam	antibiotic target alteration	52.22	96.39
Strict	Escherichia coli GlpT with mutation conferring resistance to fosfomycin	E448K	protein variant model	antibiotic-resistant GlpT	phosphonic acid antibiotic	antibiotic target alteration	92.87	99.56
Strict	Escherichia coli AcrAB-TolC with MarR mutations conferring resistance to ciprofloxacin and tetracycline	S3N	protein overexpression model	resistance-nodulation-cell division (RND) antibiotic efflux pump	fluoroquinolone antibiotic, cephalosporin, glycylcycline, penam, tetracycline antibiotic, rifamycin antibiotic, phenicol antibiotic, disinfecting agents and antiseptics	antibiotic target alteration, antibiotic efflux	86.81	100.69
967782	December 21, 2022 03:13:04	Perfect, Strict, complete genes only	1	17	0
RGI Criteria	ARO Term	SNP	Detection Criteria	AMR Gene Family	Drug Class	Resistance Mechanism	% Identity of Matching Region	% Length of Reference Sequence
Perfect	CSA-2		protein homolog model	CSA beta-lactamase	cephalosporin	antibiotic inactivation	100	100
Strict	H-NS		protein homolog model	major facilitator superfamily (MFS) antibiotic efflux pump, resistance-nodulation-cell division (RND) antibiotic efflux pump	macrolide antibiotic, fluoroquinolone antibiotic, cephalosporin, cephamycin, penam, tetracycline antibiotic	antibiotic efflux	91.91	100
Strict	Klebsiella pneumoniae KpnE		protein homolog model	major facilitator superfamily (MFS) antibiotic efflux pump	macrolide antibiotic, aminoglycoside antibiotic, cephalosporin, tetracycline antibiotic, peptide antibiotic, rifamycin antibiotic, disinfecting agents and antiseptics	antibiotic efflux	68.91	99.17
Strict	marA		protein homolog model	resistance-nodulation-cell division (RND) antibiotic efflux pump, General Bacterial Porin with reduced permeability to beta-lactams	fluoroquinolone antibiotic, monobactam, carbapenem, cephalosporin, glycylcycline, cephamycin, penam, tetracycline antibiotic, rifamycin antibiotic, phenicol antibiotic, penem, disinfecting agents and antiseptics	antibiotic efflux, reduced permeability to antibiotic	89.52	97.64
Strict	qacG		protein homolog model	small multidrug resistance (SMR) antibiotic efflux pump	disinfecting agents and antiseptics	antibiotic efflux	43.4	101.87
Strict	adeF		protein homolog model	resistance-nodulation-cell division (RND) antibiotic efflux pump	fluoroquinolone antibiotic, tetracycline antibiotic	antibiotic efflux	41.7	98.02
Strict	msbA		protein homolog model	ATP-binding cassette (ABC) antibiotic efflux pump	nitroimidazole antibiotic	antibiotic efflux	92.78	100
Strict	CRP		protein homolog model	resistance-nodulation-cell division (RND) antibiotic efflux pump	macrolide antibiotic, fluoroquinolone antibiotic, penam	antibiotic efflux	99.05	100
Strict	rsmA		protein homolog model	resistance-nodulation-cell division (RND) antibiotic efflux pump	fluoroquinolone antibiotic, diaminopyrimidine antibiotic, phenicol antibiotic	antibiotic efflux	85.25	100
Strict	emrB		protein homolog model	major facilitator superfamily (MFS) antibiotic efflux pump	fluoroquinolone antibiotic	antibiotic efflux	92.58	100
Strict	emrR		protein homolog model	major facilitator superfamily (MFS) antibiotic efflux pump	fluoroquinolone antibiotic	antibiotic efflux	89.71	100
Strict	vanG		protein homolog model	glycopeptide resistance gene cluster, Van ligase	glycopeptide antibiotic	antibiotic target alteration	37.4	104.87
Strict	Escherichia coli EF-Tu mutants conferring resistance to Pulvomycin	R234F	protein variant model	elfamycin resistant EF-Tu	elfamycin antibiotic	antibiotic target alteration	98.22	96.33
Strict	Haemophilus influenzae PBP3 conferring resistance to beta-lactam antibiotics	D350N, S357N	protein variant model	Penicillin-binding protein mutations conferring resistance to beta-lactam antibiotics	cephalosporin, cephamycin, penam	antibiotic target alteration	52.22	96.39
Strict	Escherichia coli GlpT with mutation conferring resistance to fosfomycin	E448K	protein variant model	antibiotic-resistant GlpT	phosphonic acid antibiotic	antibiotic target alteration	92.87	99.56
Strict	Escherichia coli AcrAB-TolC with MarR mutations conferring resistance to ciprofloxacin and tetracycline	S3N	protein overexpression model	resistance-nodulation-cell division (RND) antibiotic efflux pump	fluoroquinolone antibiotic, cephalosporin, glycylcycline, penam, tetracycline antibiotic, rifamycin antibiotic, phenicol antibiotic, disinfecting agents and antiseptics	antibiotic target alteration, antibiotic efflux	86.81	100.69
967784	December 21, 2022 03:14:18	Perfect, Strict, complete genes only	1	17	0
RGI Criteria	ARO Term	SNP	Detection Criteria	AMR Gene Family	Drug Class	Resistance Mechanism	% Identity of Matching Region	% Length of Reference Sequence
Perfect	CSA-2		protein homolog model	CSA beta-lactamase	cephalosporin	antibiotic inactivation	100	100
Strict	qacG		protein homolog model	small multidrug resistance (SMR) antibiotic efflux pump	disinfecting agents and antiseptics	antibiotic efflux	43.4	101.87
Strict	marA		protein homolog model	resistance-nodulation-cell division (RND) antibiotic efflux pump, General Bacterial Porin with reduced permeability to beta-lactams	fluoroquinolone antibiotic, monobactam, carbapenem, cephalosporin, glycylcycline, cephamycin, penam, tetracycline antibiotic, rifamycin antibiotic, phenicol antibiotic, penem, disinfecting agents and antiseptics	antibiotic efflux, reduced permeability to antibiotic	89.52	97.64
Strict	Klebsiella pneumoniae KpnE		protein homolog model	major facilitator superfamily (MFS) antibiotic efflux pump	macrolide antibiotic, aminoglycoside antibiotic, cephalosporin, tetracycline antibiotic, peptide antibiotic, rifamycin antibiotic, disinfecting agents and antiseptics	antibiotic efflux	68.91	99.17
Strict	H-NS		protein homolog model	major facilitator superfamily (MFS) antibiotic efflux pump, resistance-nodulation-cell division (RND) antibiotic efflux pump	macrolide antibiotic, fluoroquinolone antibiotic, cephalosporin, cephamycin, penam, tetracycline antibiotic	antibiotic efflux	91.91	100
Strict	adeF		protein homolog model	resistance-nodulation-cell division (RND) antibiotic efflux pump	fluoroquinolone antibiotic, tetracycline antibiotic	antibiotic efflux	41.7	98.02
Strict	msbA		protein homolog model	ATP-binding cassette (ABC) antibiotic efflux pump	nitroimidazole antibiotic	antibiotic efflux	92.78	100
Strict	CRP		protein homolog model	resistance-nodulation-cell division (RND) antibiotic efflux pump	macrolide antibiotic, fluoroquinolone antibiotic, penam	antibiotic efflux	99.05	100
Strict	emrR		protein homolog model	major facilitator superfamily (MFS) antibiotic efflux pump	fluoroquinolone antibiotic	antibiotic efflux	89.71	100
Strict	emrB		protein homolog model	major facilitator superfamily (MFS) antibiotic efflux pump	fluoroquinolone antibiotic	antibiotic efflux	92.58	100
Strict	rsmA		protein homolog model	resistance-nodulation-cell division (RND) antibiotic efflux pump	fluoroquinolone antibiotic, diaminopyrimidine antibiotic, phenicol antibiotic	antibiotic efflux	85.25	100
Strict	vanG		protein homolog model	glycopeptide resistance gene cluster, Van ligase	glycopeptide antibiotic	antibiotic target alteration	37.4	104.87
Strict	Escherichia coli EF-Tu mutants conferring resistance to Pulvomycin	R234F	protein variant model	elfamycin resistant EF-Tu	elfamycin antibiotic	antibiotic target alteration	98.22	96.33
Strict	Haemophilus influenzae PBP3 conferring resistance to beta-lactam antibiotics	D350N, S357N	protein variant model	Penicillin-binding protein mutations conferring resistance to beta-lactam antibiotics	cephalosporin, cephamycin, penam	antibiotic target alteration	52.22	96.39
Strict	Escherichia coli GlpT with mutation conferring resistance to fosfomycin	E448K	protein variant model	antibiotic-resistant GlpT	phosphonic acid antibiotic	antibiotic target alteration	92.87	99.56
Strict	Escherichia coli AcrAB-TolC with MarR mutations conferring resistance to ciprofloxacin and tetracycline	S3N	protein overexpression model	resistance-nodulation-cell division (RND) antibiotic efflux pump	fluoroquinolone antibiotic, cephalosporin, glycylcycline, penam, tetracycline antibiotic, rifamycin antibiotic, phenicol antibiotic, disinfecting agents and antiseptics	antibiotic target alteration, antibiotic efflux	86.81	100.69

## Sheet: Supplementary_table_S2
(acrA) acriflavine resistance protein A [AcrAB (VF0568) - Antimicrobial
(acrB) acriflavine resistance protein B [AcrAB (VF0568) - Antimicrobial
(aec27/clpV) AAA family ATPase [ACE T6SS (VF1122) - Effector
(aec27/clpV) type VI secretion system ATPase TssH [ACE T6SS (VF1122)
(aec27/clpV) type VI secretion system ATPase TssH [EHS (VF1176)
(algA) phosphomannose isomerase / guanosine 5'-diphospho-D-mannose
(algA) phosphomannose isomerase / guanosine 5'-diphospho-Dr membrane protein [Ent (VF0562)
(BPS_RS26875) response regulator VirG [T6SS-1 (VF0429) - Effector
(bvrS) stimulus-sensing domain-containing protein [BvrR-BvrS
(cdiA) contact-dependent inhibition effector tRNA nuclease [Contact-dependent
(cheA) chemotaxis protein CheA [Peritrichous flagella (VF1154)
(cheA) sensory histitine protein kinase [Peritrichous flagella
(cheB) chemotaxis-specific methylesterase [Flagella (VF0430)
(cheM) methyl-accepting chemotaxis protein II [Peritrichous flagella
(cheY) chemotaxis response regulator CheY [Peritrichous flagella
(clpV) ATP-dependent chaperone ClpB [T6SS-II (VF0783) - Effector
(clpV) protein disaggregation chaperone [T6SS-II (VF0783) - Effector
(clpV/tssH) Type VI secretion system ATPase ClpV/TssH [T6SS (VF0579)
(clpV/tssH) type VI secretion system ATPase TssH [T6SS (VF0569)
(clpV1) type VI secretion system AAA+ family ATPase [HSI-1 (VF0334)
(cpsG) O9 family phosphomannomutase RfbK1 [LPS (VF0561) - Immune
(ctpC) manganese/zinc-exporting P-type ATPase [P(1)-type Mn2+
(ctpC) manganese-exporting P-type ATPase CtpC [P(1)-type Mn2+
(DDA3937_RS14710) (2,3-dihydroxybenzoyl)adenylate synthase [Chrysobactin
(dotU) type VI secretion system protein TssL, short form [T6SS-III
(ECNA114_RS14775) Hcp family type VI secretion system effector
(ECNA114_RS14780) type VI secretion system ATPase TssH [SCI-I
(ECNA114_RS14835) type VI secretion system baseplate subunit
(ECO103_RS17720) Hcp family type VI secretion system effector
(ehaB) autotransporter adhesin EhaB [EhaB, AIDA-I type (VF1128)
(ehaB) autotransporter outer membrane beta-barrel domain-containing
(entB) 2,3-dihydro-2,3-dihydroxybenzoate synthetase [Enterobactin
(entB) 2,3-dihydro-2,3-dihydroxybenzoate synthetase, isochroismatase
(entB) enterobactin biosynthesis bifunctional isochorismatase/aryl
(entB) isochorismatase [Enterobactin (VF0228) - Nutritional/Metabolic
(entC) isochorismate synthase [Ent (VF0562) - Nutritional/Metabolic
(entE) (2,3-dihydroxybenzoyl)adenylate synthase EntE [Enterobactin
(entE) 2,3-dihydroxybenzoate-AMP ligase [Enterobactin synthesis
(entE) 2,3-dihydroxybenzoate-AMP ligase component of enterobactin
(entE) enterobactin synthase subunit E [Ent (VF0562) - Nutritional/Metabolic
(entF) enterobactin non-ribosomal peptide synthetase EntF [Enterobactin
(entF) enterobactin synthase multienzyme complex component, ATP-dependent
(entF) enterobactin synthase subunit F [Ent (VF0562) - Nutritional/Metabolic
(entF) enterobactin synthase subunit F [Enterobactin synthesis
(entS) enterobactin exporter EntS [Ent (VF0562) - Nutritional/Metabolic
(entS) enterobactin exporter, iron-regulated [Enterobactin (VF0228)
(fepA) ferrienterobactin outer membrane transporter [Enterobactin
(fepA) outer membrane receptor FepA [Ent (VF0562) - Nutritional/Metabolic
(fepA) siderophore enterobactin receptor FepA [Enterobactin synthesis
(fepB) Fe2+-enterobactin ABC transporter substrate-binding protein
(fepB) ferrienterobactin ABC transporter periplasmic binding
(fepB) iron-enterobactin ABC transporter substrate-binding protein
(fepC) ferrienterobactin ABC transporter ATPase [Enterobactin
(fepC) iron-enterobactin ABC transporter ATP-binding protein
(fepC) iron-enterobactin transporter ATP-binding protein [Ent
(fepD) Fe(3+)-siderophore ABC transporter permease [Chrysobactin
(fepD) iron-enterobactin transporte000556455) (ehaB) autotransporter adhesin EhaB [EhaB, AIDA-I type (VF1128)
(fepD) iron-enterobactin transporteFliI [Flagella (VF0273)
(fepD) iron-enterobactin transporter membrane protein [Ent (VF0562)
(fepG) iron-enterobactin ABC transporter permease [Enterobactin
(fepG) iron-enterobactin transporter permease [Ent (VF0562) -
(fes) enterobactin/ferric enterobactin esterase [Ent (VF0562)
(fes) enterobactin/ferric enterobactin esterase [Enterobactin
(flgD) flagellar hook assembly protein FlgD [Peritrichous flagella
(flgE) flagellar hook protein FlgE [Flagella (VF0394) - Motility
(flgE) flagellar hook protein FlgE [Peritrichous flagella (VF0967)
(flgE) flagellar hook protein FlgE [Peritrichous flagella (VF1154)
(flgF) flagellar biosynthesis protein FlgF [Peritrichous flagella
(flgG) flagellar basal-body rod p1295) (sigA/rpoV) RNA polymerase sigma factor [SigA (VF0257) - Regulation
(flgG) flagellar basal-body rod potein IucD [Aerobactin
(flgG) flagellar basal-body rod protein FlgG [Flagella (VF0273)
(flgG) flagellar basal-body rod protein FlgG [Flagella (VF0394)
(flgG) flagellar basal-body rod protein FlgG [Peritrichous flagella
(flgH) flagellar basal body L-ring protein [Peritrichous flagella
(flgI) flagellar basal body P-ring protein FlgI [Flagella (VF0685)
(flgJ) flagellar assembly peptidoglycan hydrolase FlgJ [Flagella
(flgK) flagellar hook-associated protein FlgK [Peritrichous flagella
(flhA) flagellar biosynthesis protein FlhA [Flagella (VF0273)
(flhA) flagellar biosynthesis protein FlhA [Flagella (VF0430)
(flhA) flagellar biosynthesis protein FlhA [Flagella (VF0685)
(flhA) flagellar biosynthesis protein FlhA [Peritrichous flagella
(flhB) flagellar biosynthesis protein FlhB [Peritrichous flagella
(flhB) flagellar biosynthetic protein FlhB [Flagella (VF0394)
(flhB) flagellar type III secretion system protein FlhB [Peritrichous
(flhC) regulator of flagellar biosynthesis [Peritrichous flagella
(fliA) RNA polymerase sigma factor FliA [Peritrichous flagella
(fliC) B-type flagellin [Flagella (VF0273) - Motility (VFC0204)]
(fliC) flagellin [Peritrichous flagella (VF0967) - Motility (VFC0204)]
(fliF) flagellar M-ring protein FliF [Peritrichous flagella (VF0967)
(fliG) flagellar motor switch protein FliG [Flagella (VF0685)
(fliG) flagellar motor switch protein FliG [Peritrichous flagella
(fliG) flagellar motor switch protein G [Flagella (VF0394) -
(fliH) flagellar assembly protein FliH [Peritrichous flagella
(fliI) flagellar protein export ATPase FliI [Flagella (VF0685)
(fliI) flagellum-specific ATP synthase FliI [Flagella (VF0273)
(fliI) flagellum-specific ATP synthase FliI [Flagella (VF0430)
(fliI) flagellum-specific ATP synthase FliI [Peritrichous flagella
(fliI) flagellum-specific ATP synthase rotein FlgG [Flagella (VF0394)
(fliJ) flagellar biosynthesis chaperone FliJ [Peritrichous flagella
(fliL) flagellar basal body-associated protein FliL [Peritrichous
(fliM) flagellar motor switch protein FliM [Flagella (VF0394)
(fliM) flagellar motor switch protein FliM [Peritrichous flagella
(fliN) flagellar motor switch protein FliN [Flagella (VF0394)
(fliP) flagellar biosynthesis protein FliP [Polar flagella (VF0473)
(fliR) flagellar biosynthetic protein FliR [Flagella (VF0685)
(fliY) cystine ABC transporter substrate-binding protein [Peritrichous
(fljB) flagellin [Peritrichous flagella (VF0967) - Motility (VFC0204)]
(flk) flagella biosynthesis regulator [Peritrichous flagella
(fur) ferric iron uptake transcriptional regulator [Fur (VF0113)
(gacS) response regulator [GacS/GacA two-component system (VF0908)
(galF) GalU regulator GalF [Capsule (VF0560) - Immune modulation
(galU) glucosephosphate uridylyltransferase [LOS (VF0044) - Immune
(gndA) NADP-dependent phosphogluconate dehydrogenase [Capsule
(hcp) type VI secretion system effector Hcp [SCI-I T6SS (VF1120)
(hcp/tssD) type VI secretion system protein, Hcp family [T6SS
(hcpC) protein transport protein HofC [Hemorrhagic E.coli pilus
(hecB) HecB [HecA-HecB (VF1273) - Effector delivery system (VFC0086)]
(hsiC1/vipB/tssC) type VI secretion system tubule-forming protein
(icl) Isocitrate lyase Icl (isocitrase) (isocitratase) [Isocitrate
(icmF) type VI secretion protein VasK [T6SS-III (VF0784) - Effector
(icmF1/tssM1) type VI secretion system protein IcmF1 [HSI-1 (VF0334)
(impA) type VI secretion system ImpA family N-terminal domain-containing
(impF) type VI secretion system baseplate subunit TssE [T6SS-III
(impF) type VI secretion system lysozyme-like protein [T6SS-III
(impG) type VI secretion system baseplate subunit TssF [T6SS-III
(impH) type VI secretion system baseplate subunit TssG [T6SS-III
(impJ) type VI secretion system baseplate subunit TssK [T6SS-III
(iroN) salmochelin receptor IroN [Sal (VF0563) - Nutritional/Metabolic
(iucA) aerobactin siderophore biosynthesis protein IucD [Aerobactin
(iucA) aerobactin siderophore biosynthesis prreductase subunit alpha [Nitrate reductase (VF0302)
(iucA) aerobactin synthesis protein IucA [Aerobactin (VF0123)
(iucA) aerobactin Synthetase IucA [Aerobactin (VF0565) - Nutritional/Metabolic
(iucB) aerobactin siderophore biosynthesis protein IucB [Aerobactin
(iucC) aerobactin siderophore biosynthesis protein IucC [Aerobactin
(iucC) aerobactin synthesis protein IucC [Aerobactin (VF0123)
(iucD) aerobactin synthesis protein IucC, lysine 6-monooxygenase
(iucD) L-lysine 6-monooxygenase IucD [Aerobactin (VF0229) - Nutritional/Metabolic
(iutA) ferric aerobactin receptor IutA [Aerobactin (VF0565) -
(KP1_RS17280) mannose-1-phosphate guanylyltransferase/mannose-6-phosphate
(KPHS_35580) dTDP-D-glucose 4,6-dehydratase [Capsule (VF0560)
(KPHS_35590) 6-phosphogluconate dehydrogenase [Capsule (VF0560)
(KPHS_35740) UDP-glucose pyrophosphorylase [Capsule (VF0560)
(kpsD) Polysialic acid transport protein precursor [K1 capsule
(motA) flagellar motor stator protein MotA [Peritrichous flagella
(motB) flagellar motor protein MotB [Peritrichous flagella (VF0967)
(msrA/B(pilB)) trifunctional thioredoxin/methionine sulfoxide
(mucP) metalloprotease protease [Alginate (VF0091) - Biofilm
(narG) nitrate >VFG049143(gb|WP_002892069) (acrB) acriflavine resistance protein B [AcrAB (VF0568) - Antimicrobial
(narG) nitrate r membrane protein [Ent (VF0562)
(narG) nitrate reductase subunit alpha [Nitrate reductase (VF0302)
(narH) nitrate reductase subunit beta [Nitrate reductase (VF0302)
(nmpC) phosphoporin PhoE [OmpD (VF0969) - Adherence (VFC0001)]
(ompA) OmpA family protein [T6SS (VF0569) - Effector delivery
(ompA) OmpA family protein [T6SS-II (VF0783) - Effector delivery
(ompA) OmpA family protein [T6SS-III (VF0784) - Effector delivery
(ompA) OmpA/MotB domain-containing protein [T6SS (VF0569) - Effector
(ompA) outer membrane protein A [OmpA (VF0236) - Invasion (VFC0083)]
(ompA) porin OmpA [Z1307 (VF1158) - Adherence (VFC0001)] [Escherichia
(PA4706) hemin importer ATP-binding subunit [Direct heme uptake
(pchD) pyochelin biosynthesis protein PchD [Pyochelin (VF0095)
(phoP) response regulator in two-component regulatory system
(phoP) two-component system response regulator PhoP [PhoPQ (VF0111)
(pilJ) twitching motility protein PilJ [Type IV pili (VF0082)
(PSEEN_RS11615) iron chelate uptake ABC transporter family permease
(PSEEN_RS11655) isochorismate synthase MenF [Pseudomonine (VF0936)
(PSEEN_RS11660) (2,3-dihydroxybenzoyl)adenylate synthase [Pseudomonine
(pvdA) L-ornithine N5-oxygenase PvdA [Pyoverdine (VF0094) - Nutritional/Metabolic
(pvdD) pyoverdine synthetase D [Pyoverdine (VF0094) - Nutritional/Metabolic
(pvdE) pyoverdine biosynthesis protein PvdE [Pyoverdine (VF0094)
(rcsB) transcriptional regulator RcsB [RcsAB (VF0571) - Regulation
(rfbB) dTDP-glucose 4,6-dehydratase [LPS (VF0561) - Immune modulation
(rfbK1) O9 family phosphomannomutase RfbK1 [Capsule (VF0560)
(rfbK2) O9 family phosphomannomutase RfbK2 [LPS (VF0561) - Immune
(ROD_RS13680) Hcp family type VI secretion system effector [CTS1
(rpoS) RNA polymerase sigma factor RpoS [RpoS (VF0112) - Regulation
(rtxB) RTX toxin transporter, ATPase protein [RtxA (VF0482) -
(sciN) type VI secretion system lipoprotein TssJ [T6SS-III (VF0784)
(sdrC) Ser-Asp rich fibrinogen-binding bone sialoprotein-binding
(sdrD) Ser-Asp rich fibrinogen-binding bone sialoprotein-binding
(sdrE) Ser-Asp rich fibrinogen-binding bone sialoprotein-binding
(SG_RS05240) AAA family ATPase [T6SS (VF0975) - Effector delivery
(sigA/rpoV) Probable RNA polymerase sigma factor RpoD (Sigma-A)
(sigA/rpoV) RNA polymerase sigma factor [SigA (VF0257) - Regulation
(STM0272) ClpV1 family T6SS ATPase [SCI (Salmonella centrisome
(STM0274) EvpB family type VI secretion protein [SCI (Salmonella
(STM0282) hypothetical protein [SCI (Salmonella centrisome island)
(sugC) sn-glycerol-3-phosphate ABC transporter ATP-binding protein
(tapB) type IV pilus assembly ATPase, PilB-like [Tap type IV
(tar) methyl-accepting chemotaxis protein II [Peritrichous flagella
(tcyJ) cystine ABC transporter substrate-binding protein [Peritrichous
(tsr) methyl-accepting chemotaxis protein I [Flagella (VF0430)
(tssC) type VI secretion system contractile sheath large subunit
(tssF) type VI secretion system baseplate subunit TssF [SCI-I
(tssF) type VI secretion system baseplate subunit TssF [T6SS
(tssH) type VI secretion system ATPase TssH [CTS1 (VF1263) -
(tssH) type VI secretion system ATPase TssH [EVP (E. tarda virulent
(tssH) type VI secretion system ATPase TssH [SCI-I T6SS (VF1120)
(tssH/clpV1) type VI secretion system ATPase TssH [Putida K1-T6SS
(tssH-5/clpV) Clp-type ATPase chaperone protein [T6SS-1 (VF0429)
(tssI) type VI secretion system tip protein VgrG [CTS1 (VF1263)
(tssK) type VI secretion system baseplate subunit TssK [CTS1
(tufA) elongation factor Tu [EF-Tu (VF0460) - Adherence (VFC0001)]
(vabF) vanchrobactin non ribosomal peptide synthetase [Vanchrobactin
(vasA/impG) type VI secretion system baseplate subunit TssF [T6SS-II
(vasH) sigma-54 dependent transcriptional regulator [T6SS (VF0480)
(vgrG) type VI secretion system tip protein VgrG [T6SS-III (VF0784)
(vipA/tssB) type VI secretion system contractile sheath small
(vipB/tssC) type VI secretion system contractile sheath large
(waaF) heptosyltransferase I [LPS (VF0085) - Immune modulation
(XBJ1_RS01135) hemagglutinin repeat-containing protein [XhlA-XhlB
(YPA_RS10790) histidine ABC transporter permease HisQ [O-antigen
FlgG [Flagella (VF0394)
subunit alpha [Nitrate reductase (VF0302)

## Sheet: Supplementary_table_S3
C. sakazakii strain	ST	contig count	N50	Max contig	Min contig	Averarage contig lenght	Coverage	Genome size	no reads
510177-19	4	102	214480	550803	128	44920	70	4.6	1419160
510178-19	4	104	215131	554313	128	44052	102	4.6	1836790
510183-19	4	109	282920	554655	128	42522	68	4.6	1354310
510184-19	4	203	214287	691137	128	24073	95	4.8	1751224
510185-19	4	106	186387	736494	128	42843	91	4.5	1706514
510187-19	4	120	196342	686785	128	38895	64	4.6	1153578
510188-19	4	91	215936	555141	128	50296	98	4.6	1783546
510190-19	4	83	266052	549108	128	55178	100	4.6	1822790
510181-19	1	79	529074	641200	128	57474	97	4.5	1979178
510179-19	83	108	192043	652252	128	40643	96	4.4	1767364
510182-19	83	282	31443	137537	128	15398	18	4.3	315060
510189-19	83	97	232255	550778	128	47226	87	4.6	1665856
510186-19	93	64	622398	1338437	128	72056	95	4.6	1723484
510176-19	260	90	377268	909928	128	51969	71	4.6	1421964
